# Supplementary material for: An Integrated Strategy for Analyzing the Complete Complex Integrated Structure of Maize MON810 and Identification of an SNP in External Insertion Sequences
Source: Plants (Basel). 2024 Aug 15;13(16):2276. doi: 10.3390/plants13162276 (PMC11360609; doi:10.3390/plants13162276)
Supplement: Supplementary file 1 [file plants-13-02276-s001.zip]

Archive with 1 entries (1 files):
- plants-3106306-supplementary.xlsx
