# Supplementary material for: An Integrated Strategy for Analyzing the Complete Complex Integrated Structure of Maize MON810 and Identification of an SNP in External Insertion Sequences
Source: Plants (Basel). 2024 Aug 15;13(16):2276. doi: 10.3390/plants13162276 (PMC11360609; doi:10.3390/plants13162276)
Supplement: Supplementary file 1 [file plants-13-02276-s001.zip › plants-3106306-supplementary.xlsx]

## Sheet: mapping 
Table S1. 12 specific contigs after removing duplicates of data sets using Pacbio-Hifi sequencing
name	seq
Contig01	AATTGAGTATGAATATATAATGCCATCTCAGCTTCTGCTTGTTGCTGTCTTGCTTAATTGCTAAAATCATTTGTGGTACATACACACACGAGTCTGGCATTTTTTGAGTATGATCGTCTGCAACAGCTGCTGTATCTTCTCACCTAGCTGCTGAAACATTAATTCTTGAAACCCACACTGTTTGACTCATCAGTTTCATGCACCTGTATGTTTTTTGTTGTACAAATGTTTTTCATATGTTTACCCCAAATATTGCAGATGTTTGAGATTGTGAGCCTTGCCGATGATTTGCTTCCGCATATCCCTGCGAGAATCATTAAGTTACCAACATATTACCATACATATAAAGGCTCTTCAACAAAGAAATCTGCTTCCATCAAACAAGAGGGGGGTGGTTCA…
Contig02	ACATCTGTAATTTGATATCATTTCTATTCTTCCATGATAATAAAATAGAAATAAGTTGATTATAATATATAATTGTTTATGTTATCTCTTATACTTCATATGATTCCTTCTTCATTATTATATCTTGTGCTGATGAAGGTATGTCCTTCATAACCTTCGCCCGAAAATCATTATATCCAAGGGAAATAATGCTTCGAAGGACGAAGGACTCTAACGTTTAACATCCTTTGCCATTGCCCAGCTATCTGTCACTTTATTGTGAAGATAGTGGAAAAGGAGGTGGCTCCTACAAATGCCATCATTGCGATAAAGGAAAGGCCATCGTTGAAGATGCCTCTGCCGACAGTGGTCCCAAAGATGGACCCCCACCCACGAGGAGCATCGTGGAAAAAGAAGACG…
Contig03	ATTCTCCCAGATGTCAGTAAAGAATTTTCCGCTAACCAAGCTTGCTTCGGCCGAGGGGTCTTTTATATCCTCAACAGATAAAGTAGCTTCGGCTTGGGCTAAAGCTTTAACATGATCGCAGCCTGACTTCGCCAAAATAGCCGCGATTCCCCTAGCACCTGAGAAAGCGCACACATCCCCGCGACCACTCAAAATTTCCTCAAAAGCTTCAGCTTCGTTGCTAATCCAATCAATTGGGCCCTCAGGATCGCCTCTTACGAAGTTGTCCTCGCTGGAGAATGCGCTAACATTGACGAAGCTAGTTTTAATTTTTTTCTACACATTTTACGGATTTTTCATAACATCTCTCTTTTGAAGAGCGAAGTTCACAACTGTCTTCTCCCAATGTTTTTTCCAATA…
Contig04	CACGCCCGTCTCCGGCCACCTCGCTTCTCCCCCTTCGCGCTCGCCCACGCGCTCGACCCATCTGGGCTGGGGCACGCGGCACACTCACTCGTCGGCTCGGGGACCCCCCGGTCTCGAAACGCCGACAATGTTGGTCATTAGCTTTTAGGGGTTTTAGACGAAGCTAGTGGCCGCTCAAGCCTTATTCCAGTGCACGCAAGACCACGAGGAGTATCTGCAGGCATACGTTTAAAGGTTTCTACATCTTAGAGCTTAGGCGCCAACAGTGCCAAATGAGATTGTCATTGAAGCCATGATCAAGGGACTTCATCCAGGCCCAACAACACAATATTTCGCCAGAAAGCCCCCCAAACCCTGGAGAAGCTTCTCTAGAAAATGGATGAGTATATCAGAGCCGAC…
Contig05	CAGAAAGCCCCCCAAACCCTGGAGAAGCTTCTCTAGAAAATGGATGAGTATATCAGAGCCGACAACGATTTCCGACAAAGAAGGGAGGAAGCTTACCGATATTTTGACATGACCAGGAGCTTCGGAGGAAGGCTTCACCCAAGGCATGTAAGAACAATACACAATCCCAGTCAAAGTGACGATAGGAGAAACCATAACCAAGGGCACCAGCACAGTTTTTAGTTAATAGGGGCACAACAGAGCTCCTTTAGACCACTAGCCCCAAGAGGCAGAGGGGGACGAAGCTTCGGAGGAAGATTCAACTCTCAACCAAGAAGACTATTTTGCTTATTCTGTGGAGAGGATAAGGGGCACACAACAAGAACTTGCCAAGTCACAATCTAGAAACAGAAGGAGATA…
Contig06	CCCCTAGCAATTCATCACTTGTTGCTTCAAGGGCATCTAACCAATCATCATCTGGCTCACCAAATTGATTTCTGAATCAATAAGTGTATTTCAGGTGAACCAGACTGCTCTTTTCGGCTTCTGAATCAGCTTCAGCACCCTTCGACATTTTCCATTCGGTAGCCAAGGGCCATACCTTGAAGGCTATGTGTTCCTGCACTAAGTCTCTAGAACTAATGTAGCTGCATACAACATTGAATGCCGTCAGACAACCTTGTGATTTCGACGTATTCACAATAGCAGGCCTTCTCAGTCCGAAGCTGGATCGAATAGGCCACTGGATTACATCTTTTATATAAATTCTTTCACTCAGGTCATTCTTCACATAAAACCACTGCTTCATCCATGAACCTGGCCATT…
Contig07	CTTGGACTCATCGATCTTCTGGTACAAGTAGGTAGGGTAGCACTCGTCGAAAGTGCCCAGGAGAGTCACGTAGTTCTCCTTGAACACATCGTCGCCGCCCTGGATCGTGATGTCGGTGCTGCCGCGCCAGCCGCGGTCGAGCTGCCTGTTGATGCCGCGGAAATTGGGGTCCTGGAGGAGATTCCTCTCGTCGCTGAGACGCTTGGCATGCTTCACCTTCTCGGACAGCTCCTTCTTCTCGTCGAGGCAGAACTCATCGGAGAGGCACTCCACGAGGTTGGAGACTTGGTCGATGTGGTAGTCAGTGACGTCGGTCTTCAGGCCGATCTGATTGCTGGACGTGAAGAGCTCATTGACAGCCTTCTGGGCTCTCTCCAGGTCGTACTCGGCTTCGAAGGT…
Contig08	GTTCAACTTCCTTCACGAGAACAACCCATATGTTGCTCGCAACTGGCCTGGGACCGTTATCACCACAAGTTCTCAGTGAGTGAACAAGGAAGACAATTTTTTTTGTTAATTTCAAGGATTTGTGTAAAAGTAAGTTTTCAACACAATTTTGGTAGCTAATTTAAATTGATACTCCCTTGCCTTGTTAAGTGCTCTCTGCTGTTTTTTTGGAAATTACAATAAACTAACTTTAATTTGTATCTCCATGACACAAAAAATTCTGCTTCGGATGTTCCGTCAGTAGTAATGAAGCCGAGTTTGTATATGTGAATTCAAAATGTTAGTATAGTATAGCAGTGGTTAGGTAATTACGAAAGAAAAGAACCTTTTTCGAAGAGGCACAATAAATTAAGTGCTTTG…
Contig09	TATTGCTTGATAGCTTTTAACTTTGTTTTTTTAATTTTGCGACTTCGAACTTATTTACGTTTTCTTCCGCAGCTGAGATATCTCCTCCCCCAGAGCCCATCGAGTCATTGGCCGACCCTGAAGCAAAGAAAGAAGATGAAATTACTAAAGTGGCCGAAGCTATTATGGATGAAGCTGTTACTCAACTACTAAACGAAGCTGCGGAAGCAGTTTTAAAAGAAGAATAGCTGTTATTGTGAAAACATTTGGAATGTAATATTTGCTGAATCAAAGTGTGTAATATTTTATAATTTTGAATGTAATATATCAGCTTTTTGTAATTCAATTTTTTACGATGCATGAAACTTTATATACATACCGTTTTTGAGCCTTCGACGAAAAAACACCTTCCCTTCTTTT…
Contig10	TGCTGTTTTGGTCGCACCCTCCAAAGTTAAAACTTGCTACGCAGCAAGACTTGATTTTAGCTGCACAAATAACATTGCTGAGTACGAAGCTTTACTTTTGGGTCTTTGGAAGTTAAAGGCAATGGGAATCAGAAGGGCGGTTCTTAAAACTAATTCCCAGGTTATCTCTGGTCATATTGACAAAAGTTGTAGGGCAAGAGACCCGAAGCTTGAGAAGTATCTGGATACTGTCCGAAGGATTGAAGCTTCCTTTGAAGGGTTTTCTGTAAAAAATATTCCTCGAGGAGAAAATGAGCATGCTGATTTGCTAGCCAAGTCAGCAGCACAGGGGCTGCCTTTACCTTCGGAAGTATTTTTTGAAACAATAAAAGCACCTTCGGTTGAACTTCTTGAAAGAGC…
Contig11	TGGGTGTTGCATTGTTTGTGAGCCTATCCATTGTATTGTTGATGTTTTGGTGGGGTCATCGATCTCACACGAATAGTGGACACTAGATATTGTGTCCTCAAACTAATACACATAACTGAATAAAACAATGGTAATAAAATGTGAACAAGATGGAATAAATAACTGTTTTGAATACTTTTTTCTCGCATTCGTGAATATTACATTGTCAGGGGTATTTACAGTGCCCCTAGTACCTTCACTTATGCGTATGTAAATCCCAAAATTCCATTGAGCTAGAGCTTACAACAACTACATACATAAGGACAATTTTTGTGTTTCTATGTCTCTATAAGTTCTTAATTAACTCTATACTTCAAGCATAGATTCATGTCTCTACTTAGAGAAGCTTCGCTTAGCATA…
Contig12	TTTGCTAGAATAGCAACAGTCACTGACAAGCGGGCCCTTCCAGTTTTCAGCGCACTAGGCGTATAAATAAGAGCGCACCACGAGCTCATTTGGCACGCTTTCTTGCCATCTGCTCTTTCTTACTCAATTTTCAGCTCTTGCGCACCAACATTTGCTTGGCTTTTTAGATTTTTTAAGCTTCGGCTTTGAGAGCACTTTTGTCAGCATTTCCGAAGATGTCTCAAGACAAAAAGGCTGTTGCTAAAACGAAATTGAGCCTTTCTGAGGAGAAGAATCTTGGCTTTCTTGAATCAATAGCAAAGACAAATACAGAGAAGATTACAAGAGAGATTTTAGAGGGTTTATCTGAAGACACTGGCGATAGTGACAGTTATGATGTGGAAAGTGGCGGAGAAGACT…
